# Supplementary material for: Suppressors of Break-Induced Replication in Human Cells
Source: Genes (Basel). 2023 Feb 3;14(2):398. doi: 10.3390/genes14020398 (PMC9956954; doi:10.3390/genes14020398)
Supplement: Supplementary file 1 [file genes-14-00398-s001.zip]

Archive with 2 entries (2 files):
- Supplementary Table S3 Hits in each of the 4 treatments.xlsx
- Supplementary TableS1, S2, S4-S8;  Figures S1-S4.pdf
