# Supplementary material for: Suppressors of Break-Induced Replication in Human Cells
Source: Genes (Basel). 2023 Feb 3;14(2):398. doi: 10.3390/genes14020398 (PMC9956954; doi:10.3390/genes14020398)
Supplement: Supplementary file 1 [file genes-14-00398-s001.zip › Supplementary Table S3 Hits in each of the 4 treatments.xlsx]

## Sheet: Table 1
Supplementary Table S3: Hits in each of 4 treatments
related to Figure 3A: Candidate loci identified in each of the four types of treatment
Control (untreated)	HU	Dox	HU+Dox
AAAS	AARSD1	A4GNT	A2ML1
ABCG2	ABCA13	AADAC	AAED1
ABR	ABCB6	AAR2	ABCA13
ACAA2	ABCC4	AARS	ABCF2
ACAT1	ACE	ABCA3	ABCG5
ACBD4	ACSL5	ABCC12	ABHD12
ACCSL	ACTC1	ABHD13	Acap3
ACOT1	ACTR3	ABR	ACIN1
ACOT9	ACTRT1	ACAP1	ACOT11
ACSM2A	ACVR1B	ACCSL	ACOXL
ACTC1	ADAM8	ACE2	ACRBP
ACTG1	ADAMTS19	ACOT7	ACY3
ACTN1	ADD1	ACSF3	ADAMTS10
ACTN2	ADPRHL1	ACSM3	ADAMTSL1
ACTN4	ADPRHL2	ACSS1	ADAMTSL3
ACTR1B	ADRBK2	ACTA1	ADCK1
ACTR8	AEBP1	ACTC1	ADH7
ACTRT3	AFP	ACTN1	ADHFE1
ACVR2B	AGAP5	ACTR3C	AGAP5
ADAL	AGBL4	ACTR6	Agfg2
ADAM15	AGXT	ADAM29	AGGF1
ADAMTS19	AICDA	ADAM8	AGO4
ADAMTS2	AIFM2	ADAMTS9	AGXT
ADAMTS3	AIM2	ADAMTSL2	AHDC1
ADCK1	AJAP1	ADAT2	AIMP2
ADD3	AKAP3	Adat3	Akip1
ADH1A	Aknad1	ADCY4	AKR1C3
ADH4	ALDH3A1	ADCY5	AKT1
ADORA2A	ALDH3B1	ADCY6	AKT1S1
ADRA2C	ALOXE3	ADD1	ALDH1A3
ADRBK1	ALPI	ADHFE1	ALDH4A1
ADSS	AMER2	ADIG	ALDH6A1
AFF1	AMIGO2	ADIPOR1	ALG6
AGA	ANAPC7	ADORA2A	ALPP
AGBL1	ANGPTL4	ADPRH	AMIGO2
AGBL2	ANKLE2	ADRBK1	ANGPT4
AGMAT	ANKRD18A	AEBP2	ANKH
AGPAT9	ANKRD37	AFF3	Ankle1
AHSG	ANKS1A	AFTPH	ANKRD1
AIFM2	ANP32A	Agap1	ANKRD13B
AIG1	ANXA8L1	AGBL4	ANKRD30A
AIM1L	APOBEC3F	AGK	Ankrd52
AK8	APPBP2	AGL	ANKRD54
AKAP14	AQP1	AGPAT6	ANKRD60
AKR1C1	ARFIP1	AHSG	ANKRD62
AKTIP	ARHGAP40	AIF1L	ANXA1
ALDH6A1	ARHGAP9	AIG1	AP3B1
ALG12	ARHGEF7	AIMP2	AP3M2
ALG14	ARMCX5	AKAP13	APOA1BP
ALLC	ARRDC1	AKAP8	APOA5
ALX3	ARSA	AKR1C2	APOC2
AMELY	ARSF	AKT2	AQP5
AMMECR1L	ASB4	ALDH8A1	AR
AMN1	ASB7	ALDOB	ARFGAP1
AMTN	ASB9	ALKBH5	ARFIP1
ANAPC2	ASIP	ALKBH6	ARFIP2
ANGPTL4	ASMTL	ALKBH8	ARHGEF11
ANKFN1	ASPA	ALOX5AP	ARHGEF3
Ankle1	ASPH	AMACR	ARL14
ANKRD13D	ATAD5	AMELX	ARL6IP5
ANKRD34B	ATP11AUN	AMER2	ARNT2
ANKRD54	ATP13A4	AMFR	ARPC3
ANKRD55	ATP5G2	AMIGO1	ARRDC5
ANKRD66	ATP6V0E1	AMY1C	ARSE
ANKRD7	ATXN2L	ANG	ASAH2B
ANP32C	AURKAIP1	ANGEL2	ASCC3
ANXA2R	B3GAT2	ANGPT1	ASF1B
ANXA8L1	B4GALNT4	ANGPT4	ASMTL
AP2B1	BACE2	ANKK1	ASNSD1
AP5S1	BAG5	ANKLE2	Aspg
APBB1	BAIAP2	ANKRD1	ATF1
APLN	BANF1	ANKRD20A2	ATF7IP2
APMAP	BCKDHA	ANKRD23	ATL1
APOA1BP	BEST4	ANKRD35	ATL2
Apobr	BEX5	ANKRD37	ATP5O
APOC4	BFSP1	ANKS1A	ATP5SL
APOL5	BGLAP	ANKS3	ATP6V0E1
APOL6	BIRC7	ANO6	ATP6V1F
AQP11	BLZF1	ANPEP	ATP7A
AQP4	BNIP2	ANXA13	ATRAID
AQP7	BOLA2B	ANXA7	AVPR1A
AQP8	BPIFB3	AOC3	AVPR2
AREL1	BRD2	AP3B1	AXDND1
ARF3	BRD8	AP5B1	AXIN1
ARF5	BRF2	AP5S1	B3GALT1
ARHGAP15	BRSK1	APAF1	B4GALT5
ARHGAP44	BTG3	APH1B	B4GALT6
ARHGDIG	BTNL2	API5	BAGE3
ARHGEF19	BUB1	APLN	BAGE4
ARID2	C10ORF53	APOB	BAI2
ARL11	C10orf62	APOBEC3A	BAMBI
ARL4D	C11orf95	APOH	BAZ1A
ARL8B	C12orf49	APOLD1	BAZ1B
ARMC5	C15orf32	AQP4	BBIP1
ARMCX5	C15orf57	AREL1	BCAT2
ARPC5L	C17orf98	ARF4	BEX1
ASPDH	C18ORF25	Arglu1	BFSP1
Aspg	C19orf48	ARHGAP19	BIK
ASTN2	C19orf68	ARHGAP22	BLCAP
ATE1	C1orf106	ARHGAP23	BLVRB
ATF6	C1orf109	ARHGAP42	BMP10
ATG16L2	C1orf162	ARHGAP6	BMPR2
ATIC	C1orf194	ARHGEF25	BNC2
ATP10A	C1orf56	ARHGEF39	BPI
ATP1B4	C1orf68	ARID5B	BRINP1
ATP2B2	C1QL4	ARL17B	BRSK2
ATP6V1A	C20ORF166	ARL2BP	BTBD11
ATP7A	C21ORF33	ARL4D	BTC
ATPAF1	C22orf46	ARMC8	BUD13
AURKC	C2cd4a	ARMC9	C10ORF76
AXDND1	C2ORF16	ARNT2	C12orf40
B3GNT6	C2orf61	ARPC1B	C12orf71
B4GALT1	C3AR1	ARRDC3	C12orf76
B4GALT7	C4orf33	ARSE	C14orf177
BAAT	C4ORF6	ASB14	C14ORF79
BAD	C5orf38	ASB15	C15orf32
BAZ1B	C5orf52	ASB16	C15orf53
BCL6	C5orf66	ASB17	C15orf54
BDH2	C6ORF165	ASB18	C15orf57
Bend3	C6orf183	ASCL1	C15orf61
BMP2	C6ORF89	Asprv1	C16orf72
BMP6	C8orf33	ASS1	C16orf93
BPIFA2	C8orf88	ASXL3	C16orf96
BPIFB2	C9orf16	ATCAY	C18ORF21
BRDT	C9orf163	ATF6	C19ORF18
BRINP1	C9orf169	ATF6B	C19orf35
BRINP2	CABLES1	ATF7IP2	C1GALT1
BRSK2	CACNA2D1	ATIC	C1GALT1C1
BSN	CACNB3	ATOH7	C1orf61
BSND	CACNG1	ATP10D	C1orf87
BTF3	CACNG8	ATP13A2	C1QTNF3
C10orf113	CADM3	ATP2B4	C1QTNF6
C12orf45	CALY	ATP2C2	C1QTNF7
C12orf49	CAMK2N1	ATP4A	C20ORF27
C12ORF5	CAPN6	ATP4B	C2ORF16
C12orf57	CAPZB	ATP5S	C2orf27B
C14ORF166	CARM1	ATP6AP1	C2orf42
C15orf48	CASK	ATP6V0A2	C3orf27
C15orf60	CASP8	ATP6V0C	C3orf62
C17orf112	CASP9	ATP6V0E1	C6ORF25
C17orf62	CCDC107	ATP9A	C7ORF34
C17orf67	CCDC129	ATRX	C7orf60
C19ORF12	CCDC17	AVIL	C7orf62
C19orf38	CCDC64	AVL9	C9orf139
C1orf105	CCDC80	B2M	C9ORF37
C1orf123	CCL11	B3GNT2	C9orf92
C1orf127	CCL19	B4GALNT4	CA13
C1orf194	CCNC	BAGE	CA6
C1orf198	CCND2	BAGE2	CACHD1
C1orf229	CCNJ	BAGE5	CACNA1A
C1orf234	CD300C	BAI1	CACNA1B
C1QL3	CD74	BAIAP2L2	CACNA1I
C1QTNF4	CD79B	BAIAP3	CACNB1
C1RL	CD86	BAK1	CACNB2
C20ORF166	CD8B	BBOX1	CACNG7
C20ORF85	CDC25C	BBS10	CALCRL
C21ORF62	CDC34	BBS5	CALML5
C22orf24	CDC42EP3	BCL9	CALML6
C2orf54	CDH6	BCL9L	CAPN10
C3orf27	CDHR1	BCOR	CAPN12
C3orf36	CDK19	BDH2	CAPN3
C5orf24	CDKL3	BEST1	CAPS
C5orf55	CDPF1	BGN	CAPZA1
C6ORF15	CDR2	BIRC6	CARD14
C6orf7	CECR2	BIRC7	CARD9
C8orf82	CELSR1	BLOC1S3	CARNS1
C9orf163	CELSR2	BMP4	CASP16
C9ORF9	CEMIP	BMP7	CBFB
C9orf92	CEP164	BOD1L2	CBWD2
CA1	CEP57L1	BOK	CBX6
CA3	CGB1	BOLA1	CCDC121
CACNA1C	CGB8	Bpifb6	CCDC22
CACNG3	CHAF1A	BRINP1	CCDC28B
CALCOCO1	CHD9	BRSK1	CCDC33
CALCOCO2	CHIC2	BRSK2	CCDC68
CAMK2B	Chpf2	BSX	CCDC82
CAMK2N1	CHRNA9	BTAF1	CCDC87
CAMK2N2	CIB3	BTG2	CCKBR
Camsap3	CITED2	BTLA	CCL28
CAPN1	CLCN6	BTN3A3	CCL3L1
CAPN9	CLCNKA	BTNL10	CCNG1
CASP12	CLEC2A	BUB1B	CD248
CASP7	CLEC2L	C10ORF11	CD276
CASZ1	CLEC6A	C10ORF91	CD300LD
CATIP	CLEC9A	C11orf21	CD40LG
CAV1	CLIP1	C11ORF31	CD47
CBFB	CLN6	C11orf58	CD6
CBR1	CLPTM1L	C11orf70	CD79B
CBWD7	CLUL1	C11orf82	CD9
CCDC104	CMTM6	C11orf87	CDADC1
CCDC127	CNDP2	C11orf95	CDC14A
CCDC140	CNOT7	C12ORF10	CDC42BPG
CCDC149	CNTF	C12orf40	CDCP1
CCDC178	COL13A1	C12orf43	CDH17
CCDC30	COL25A1	C12orf50	CDH2
Ccdc39	COL9A2	C12orf65	CDHR3
CCDC64	COPS2	C12orf80	CDK3
CCDC79	COQ7	C14ORF1	CDKL5
CCDC86	COX6B1	C14ORF2	CDY2B
CCDC87	COX7A2L	C15orf54	CEACAM4
CCDC92	CPNE4	C15orf56	CECR6
CCK	CPO	C15orf57	CENPO
CCL13	CREBZF	C15orf61	CEP250
CCL14	CRY1	C16orf74	CEP85L
CCL20	CRYBA4	C17orf104	CERCAM
CCL24	CRYGA	C17orf70	CES3
CCL25	CSNK1G3	C17orf75	CFL2
CCL5	CSNK2A3	C17orf78	CHD6
CCNB2	CSTF1	C17orf80	CHL1
CCNG2	CSTF2T	C17orf98	CHRM3
CCR9	CT47A8	C18orf56	CIART
CD160	CT83	C19ORF26	CIDEC
CD302	CTIF	C19orf33	CISD3
CD37	CTNNB1	C1GALT1	CLCN6
CD68	CTRC	C1orf112	CLCNKB
CD69	CTSG	C1orf159	CLDN1
CD70	CTTNBP2NL	C1orf168	CLDN15
CD81	CUEDC2	C1orf95	CLDN16
CD83	Cul9	C1QTNF5	CLDN18
CDC20B	CXCL6	C1R	CLDND1
CDC37	CXCL9	C1RL	CLEC17A
CDH18	CXorf57	C1S	CLEC2A
CDH19	CYB5RL	C20orf196	CLEC4G
CDH26	CYP2C9	C20ORF85	CLEC4M
CDK11A	CYP2D6	C21ORF58	CLIC3
CDK2	CYP7B1	C2cd2	CLINT1
CDR2	DAGLA	C2orf40	CLIP1
CDR2L	DAPK1	C2orf47	CLPB
CECR2	DCDC2C	C2orf49	CMTM5
CEP250	DDA1	C2orf69	CNGA2
CFDP1	DDX47	C2orf81	CNST
CHD6	DEFA4	C2orf88	CNTF
CHIC2	DEFB104A	C3AR1	CNTN3
CHML	DEFB107A	C4orf26	COL14A1
CHMP3	DEFB123	C4orf27	COL16A1
CHRDL2	DEFB131	C5AR2	COL1A2
CHRFAM7A	DENND3	C5orf22	COL24A1
CHST5	DET1	C5orf51	COL25A1
CIRBP	DGKG	C5orf54	COL26A1
CLCN2	DGKK	C5orf60	COL2A1
CLDN10	DHCR24	C6	COPRS
CLDN6	DHTKD1	C6ORF195	COPS2
CLEC16A	DHX40	C8orf76	COX16
CLIP1	DLG1	C9orf169	COX7A1
CLK4	DLX1	C9ORF72	CPO
CLPP	DNAJB4	C9ORF78	CPSF4L
CLTA	DNAJB7	C9ORF84	CRISP1
CNIH1	Dnajc30	C9ORF85	CSF1R
CNNM1	DNALI1	C9ORF89	CSMD1
CNNM3	DNASE1L1	C9ORF9	CSNK1G1
CNOT11	DNM3	C9ORF91	CSNK2A1
CNTNAP4	DOCK1	CA7	CTNNB1
CNTROB	DPCR1	CACFD1	CUL4A
COA6	DUOXA2	CACNA1E	CXCL14
COL26A1	DUSP26	CACNA1F	CXCL3
COL28A1	DUT	CACNB1	CXCR4
COL3A1	DVL2	CALHM1	CYB561
COPS2	DYDC1	CALHM3	CYBA
CORO2B	DZANK1	CALML5	CYFIP1
COX19	EBAG9	CAMP	CYP1A1
COX6B2	EBI3	CARD14	CYP46A1
CPE	EDN3	CARD16	CYR61
CPLX3	EEF2	CARD18	DAZAP2
CPNE8	EFCAB13	CARHSP1	Dcaf8
CRADD	EGFR	Carkd	DCP1B
CRAT	EHD1	CASC10	DCT
CRCP	EHD4	CASKIN1	DDX3X
CREB3L2	EIF3F	CASQ1	DEFB103A
CRELD2	EIF3H	CASQ2	DEFB116
CRIP2	ELAVL4	CATSPERG	DEFB131
CRLF3	ELP5	CBFA2T2	DENND1C
CRTAP	EML3	CBX6	DENND4A
CSF1	ENDOG	CCBE1	DFNA5
CSNK1G2	ENTPD8	CCDC104	DGKI
CSNK2A2	EPN2	CCDC107	DGKK
CSRNP3	EPS15	CCDC115	DHCR24
CST3	EPT1	CCDC120	DHRS4
CST6	EQTN	Ccdc138	DHRS7C
CST7	ERBB2IP	CCDC166	DHX36
CT45A2	EREG	CCDC168	DIABLO
CT47A9	ERICH2	CCDC174	DIDO1
CTAG1B	ESR2	CCDC177	DIRAS2
CTBP1	EXOC1	CCDC178	DIS3L
CTNNA2	EZH1	CCDC27	DLGAP1
Cul9	F2RL1	CCDC36	Dlgap5
CX3CR1	FABP5	CCDC54	Dlk2
CXCL1	FAM107B	CCDC59	DMC1
CXCR4	FAM127A	CCDC68	DNAH8
CXorf57	FAM134B	CCDC85A	DNAJB4
CYB561D1	Fam150a	CCDC90B	DNAJC10
CYB5D2	FAM151A	CCL2	DNASE2B
CYB5R4	FAM160B2	CCL22	DNMT1
CYP2A7	FAM166A	CCL3L3	DOCK11
DAGLA	Fam181b	CCM2L	DPH1
DAGLB	FAM189A2	CCNDBP1	DPY19L2
DALRD3	FAM189B	CCNF	DPYSL3
DARS	FAM195B	CCNY	DRD1
DAXX	FAM198B	CCRL2	DSCAM
DBH	FAM217A	CCZ1B	DSCR3
DBR1	FAM46A	CD151	DTD1
DCAF15	FAM65A	CD1B	DTWD2
Dcaf17	FAM69C	CD1E	DUOX1
DCDC5	FAM83D	CD207	DUSP1
DCPS	FAM86C1	CD226	DUSP2
DCTN2	FASTKD5	CD2AP	DUSP21
DCUN1D2	FBLN7	CD302	DUSP26
DDX47	FBXL12	CD4	DUSP3
DDX51	FBXL5	CD40	DUSP5
DDX58	FBXO21	CD69	DZIP1L
DEFB104A	FBXW9	CD82	E2F7
DEFB115	FCRL4	CD93	Eapp
DEFB118	FCRL6	CDC14B	EDEM1
DEFB128	FEM1C	CDC25C	EDRF1
DEFB4B	FEZF2	CDC42BPG	EEA1
DENND6B	FGFBP1	CDC42SE2	EFCC1
DERA	FGG	CDCA7L	EGFL6
DGKI	FGR	CDH10	EGLN2
DGUOK	FHL5	CDH18	EGLN3
DIABLO	FILIP1L	CDK10	EHD3
DIAPH2	FKBP14	CDK2	EIF3H
DIAPH3	FKBP15	CDK3	EIF4ENIF1
DIO3	FKTN	CDK5	ELAC2
DIP2B	FLNC	CDK5R1	ELF2
DIRC2	FOS	CDKN3	ELFN2
DIS3L2	FOSL2	CDRT15	ELL2
DISP1	FOXC1	CDY2A	ELMOD2
DLX3	FOXI1	CEACAM16	ELOVL7
DMD	FOXL1	CEACAM19	EMC4
DMTN	FRAT2	CEACAM5	EML2
DNAJA3	FRMD8	CEBPD	EML4
DNAJB1	FRRS1L	CECR1	EMR1
DNAJB12	FUCA1	Cela1	ENKD1
DND1	FUT6	Celf4	ENPEP
DNM3	FXYD4	CEP128	ERBB2IP
DOPEY1	G0S2	CEP170B	ERGIC2
Dpy30	GABARAPL1	CEP55	Ermn
DQX1	GABBR1	CEP57	ERP44
DRD5	GAGE12J	CERCAM	ESPNL
DSC1	GAL3ST1	CERKL	ESYT3
DSCAML1	GALNT1	Cers2	ETV7
DSCC1	GALNT8	CFL1	EVA1A
DSG2	GAPDHS	CGRRF1	F11R
DSP	GAPT	CHAMP1	F8A1
DTWD2	GAS7	CHCHD6	FAAH2
DYNAP	GATS	CHCHD7	FADD
DYNLRB2	GATSL3	CHD1	FADS3
DZANK1	GBE1	CHDC2	FAM101A
EARS2	GCA	CHGA	FAM103A1
EBF4	GCHFR	CHI3L2	FAM110B
EBI3	GDI2	CHIA	FAM120A
EBPL	GFI1	CHPT1	Fam131c
ECI1	GFPT2	CHRAC1	FAM153B
EDDM3A	GGT6	CHRDL2	Fam154b
EDDM3B	GIF	CHRM1	FAM155A
EDF1	GIN1	CHRM4	FAM160B2
EED	GJA4	CHRNA6	FAM19A5
EEF1E1	GJA5	CHST10	FAM209A
EEF1G	GJC2	CHST12	FAM20C
EFCAB4B	GK	CHST2	FAM217A
Efcab9	GLI3	CHST8	FAM43B
EFHB	GLIPR1L1	CIART	FAM49B
EGFR	GLIS2	CIB3	Fam71e1
EHBP1L1	GM2A	Cisd2	FASLG
EHMT2	GNA14	CITED2	FBLN7
EIF1	GNG13	CKM	FBXL17
EIF3H	GNLY	CLCN4	FBXL4
ELAVL1	GOLPH3	CLCNKB	FBXL8
ELAVL3	GOSR1	CLDN17	FBXO32
ELF1	GPN2	CLDN19	FBXO48
ELP2	GPR126	CLDND1	FBXO9
EMD	GPR133	Clec18a	FBXW5
EML2	GPR137	CLEC2L	FER1L6
EPHA3	GPR137B	CLEC3A	FFAR4
EPHB6	GPR182	CLEC4E	FGD6
EPHX3	GPR20	CLEC4M	FGF9
EPS15L1	GPR55	CLSPN	FGFR3
EPS8L3	GPR68	CLSTN2	FHAD1
ERCC5	GPS2	CLTA	FILIP1L
Ercc6l	GPX8	CLTC	FKBP15
ERGIC2	GRB7	CLVS1	FOXD4L5
Ermn	Greb1l	CMAS	FOXJ3
ERO1LB	GRP	CMTM3	FOXL2
ESM1	GRPEL2	CNDP2	FOXS1
ESRP2	GRXCR1	CNEP1R1	FRMD5
ESYT3	GSPT1	CNGB1	FRYL
ETFA	GSPT2	CNIH1	FSCN2
ETFDH	GSTM3	CNN2	FSTL1
ETNK1	GSTT2B	CNR2	FUT11
ETV4	GTPBP6	CNTN6	FYN
EVA1B	H2AFY	CNTNAP3B	G0S2
EXD1	H2BFM	COA1	G6PC3
EXT2	HAPLN1	COG2	GAD2
F2	Haus7	COG3	GALNT1
F3	Haus8	COL2A1	GAPDHS
F7	HBG1	COL3A1	GAS2L2
F8A3	HCAR1	COL7A1	GAS2L3
FAAH2	HCFC2	COL8A1	GCM1
FABP2	HEATR3	COMP	GCSAML
FABP5	HELLS	COPS2	GDAP2
FADS2	HERPUD1	CORO1B	GGN
FAF2	HES2	CORO2B	GHR
FAM101B	HIAT1	COX20	GIMAP7
FAM109A	HIBCH	COX5A	GJC3
FAM118B	HIF1AN	COX6B1	GKAP1
FAM175A	HIST1H1T	COX7A2	GLB1L3
FAM177A1	HIST2H2BE	CPA3	GLRA2
FAM19A3	HLA-DOB	CPNE5	GLRX2
FAM20C	Hm13	CPO	GLT1D1
FAM24A	HNRNPD	CPXM2	GMEB1
FAM26E	HNRNPH1	CRB1	GMNN
FAM47A	HNRNPU	CREB5	GNPNAT1
FAM50B	HOMER1	CRK	GOLGA1
FAM65A	HOXA7	CRNN	GOLGA6L4
FAM69C	HOXD8	CRTC2	GP9
FAM71E2	HPDL	CRX	GPC1
FAM72A	HPGDS	CRYAB	GPN3
FAM8A1	HS3ST6	CRYGB	GPR112
FAM90A1	HSD17B4	CRYL1	GPR162
FAM96B	HSPB8	CSAG1	GPR182
FAT2	HSPG2	CSF1	GPR34
FAT3	HTN1	CSF1R	GPR65
FBLN2	IDH3G	CSF2RB	GPR68
FBXO31	IFNL3	CSGALNACT2	GRIN2A
FCAMR	IGF2BP3	CSH2	GRINA
FCF1	IGFALS	CSN2	GRM2
FCHSD2	IKZF4	CSNK1A1	GSG1
FDCSP	IL17D	CSNK1D	GSK3B
FERD3L	IL1RL1	CT45A2	GSPT1
FGF13	IL22	CT45A3	GSTO1
FGF18	IL23A	CT45A4	GTF2B
FGF19	IL3	CT47A8	GTF2H1
FGFBP2	IL5	CT47B1	GZMM
FHL2	IMPAD1	CTAGE15	H2AFX
FIGNL1	INF2	CTAGE9	HAGHL
FIS1	INPP4A	CTBP2	HAVCR2
FITM1	INPP5D	CTBS	HBA2
FKBP14	IRS4	CTLA4	HCAR3
FKBP3	IRX5	CTNNB1	HDAC2
FLAD1	ISM2	CTPS2	HDGFRP3
FMO5	ISPD	CTSF	HDLBP
FNDC3A	ISX	CTSW	HEPHL1
FNDC9	ITPR2	CUL5	HERC5
FNIP2	JADE3	CUTA	HFM1
FOSB	JPH3	CXCL9	HGS
FOSL1	KANSL1L	CXCR4	HHLA2
FOXA1	KAT6A	CXORF23	HIC2
FOXG1	KATNAL2	CXorf58	HINFP
FOXJ1	KBTBD6	CYB561D2	HJURP
FOXK1	KCMF1	CYB5B	HLA-DOA
FOXN1	KCNA6	CYB5D1	HLA-DPB1
FOXO3	KCNB2	CYBA	HLA-DRB4
FOXR2	KCNE4	CYP1A2	HLA-F
FREM1	KCNH2	CYP1B1	HMGN2
FREM3	KCNK1	CYP24A1	HOMER1
FRS3	KCNRG	CYP26A1	HOPX
FSCN1	KCNS2	CYP27B1	HOXA7
FSD2	KCTD10	CYP2A7	HOXB2
FST	KDELC1	CYP2C18	HOXB4
FTMT	KDM5C	CYP2J2	HOXB5
FUT5	KDR	DACT1	HOXD9
FXYD6	KDSR	DAPK1	HPS6
FYN	KIAA0408	DAPK2	HRSP12
G0S2	KIAA1024L	DAXX	HS6ST2
GABARAPL1	KIAA1147	DAZ2	HSD11B1
GABBR1	KIAA1244	DAZAP2	HSD11B1L
GABPB1	KIAA1324L	DCAF12L2	HSFY1
GABRA6	KIAA1377	DCHS1	Hspa13
GABRG2	KIAA1432	DCLRE1B	HSPA14
GABRP	KIAA1462	DCUN1D2	HSPA6
GAGE4	KIAA1683	DDO	HSPBAP1
GAGE8	KIF11	Ddrgk1	HTR2C
GALC	KIF27	DDTL	HTRA1
GARS	KIFAP3	DDX11	HYAL1
GBP2	KIT	DDX26B	HYAL4
GCFC2	KLF12	DDX43	HYI
GCM1	KLHDC2	DDX51	HYPK
GDF2	KLHDC7A	DEFA1B	IDH3G
GDF6	KLHL1	DEFB104B	IDO1
GDPD1	KLHL13	DEFB107A	IFNA2
GEMIN8	KLHL26	DEFB121	IFNL1
GFRAL	KLHL29	DEFB127	IGFBP7
GIP	KLHL4	DENND6A	IGFL3
GJA4	KLHL6	DERA	IGJ
GJC1	KLRC4-KLRK1	DERL1	IL12RB2
GLRA3	KLRD1	DERL2	IL21R
GLTSCR1L	KLRG2	DESI2	IL27RA
GMEB2	KLRK1	DFFB	IL6ST
GMNN	KRAS	DGCR14	IMMT
GNA12	Krt222	DGKE	IMPAD1
GNAT1	KRT25	DGKI	INHA
GNL3	KRT35	DHCR7	INPP4B
GNL3L	KRT71	DHDH	INSIG1
GNS	KRT75	DHPS	IRAK3
GOLGA5	KRTAP10-7	DHRS3	IRX3
GOLGB1	KRTAP2-2	DHRS4L2	ITGB5
GOT2	KRTAP2-3	DIDO1	ITGB7
Gpank1	KRTAP4-11	DISP2	JAK3
GPATCH2L	KRTAP4-2	DLG3	KAAG1
GPBP1	KRTAP5-5	DLGAP1	KANSL1L
GPR113	KRTAP5-9	DLL3	KAT2B
GPR126	KRTAP7-1	DLX1	KAT6B
GPR132	KRTAP9-1	DMBT1	KAZN
GPR137B	Krtdap	DMTN	KCNA5
GPR171	LACTB2	DNAI1	KCNK2
GPR31	LAMB4	DNAJA1	Kcnu1
GPR83	LAMC2	DNAJA2	KCNV2
GPRC5B	LAT2	DNAJB1	KCTD17
GPRIN1	LCMT2	DNAJB6	KDELC2
GPT2	LDB1	DNAJB7	KIAA0226L
GRB10	LEKR1	DNAJB8	KIAA0319L
GRIA4	LEMD3	DNAJC17	KIAA0391
GRIN2B	LGALS7	DNAJC22	KIAA0513
GRIN3A	LHCGR	DNASE1L3	KIAA0586
GRK4	LHFPL3	DNASE2	KIAA0895
GRXCR1	LHPP	DNASE2B	KIAA1024
GRXCR2	LMO2	DNMT3L	KIAA1244
GS1-259H13.2	LMOD3	DOCK1	KIF18B
GSG1	LOC100130357	DOK1	KIF27
GSS	LOC100130705	DOPEY1	KIF5B
GSTM5	LOC100132731	DPF1	KIFAP3
GTF2H3	LOC100288562	DPF3	KLC2
GUCA1B	LOC100505478	DPP7	KLF2
GYG1	LOC100652807	DPPA5	KLHDC2
GYPC	LOC100996720	DRC1	KLHL6
GYS1	LOC100996906	DRD5	KLK13
H2AFJ	LOC101059976	DSC1	KNG1
HAS1	LOC101060588	DSCAM	KPRP
HAVCR1	LOC101060861	DSG2	KRAS
HCAR2	LOC101927989	DSP	KRIT1
HCN1	LOC101928291	DTWD1	KRT1
HEATR2	LOC101928892	DUOXA2	KRT6A
HEATR5B	LOC101928951	DUS4L	KRT72
HERPUD1	LOC101929264	DUSP26	KRT86
HEY2	LOC101929451	DUSP8	KRTAP11-1
HIPK2	LOC101929725	DVL2	KRTAP12-4
HIRIP3	LOC101929829	DVL3	KRTAP13-1
HIST1H1C	LOC101929950	DYDC1	LAMA1
HIST1H2BA	LOC101930085	DYNC2H1	LANCL3
HIST2H2AA4	LOC101930300	DYNLRB2	LAT2
HJURP	LOC101930400	DYNLT3	LCE5A
HK2	LOC101930432	EBF2	LCN2
HK3	LOC101930553	ECHDC2	LDHAL6A
HLA-DRA	LOC101930592	EDEM1	LDHB
HLA-F	LOC645177	EDEM2	LDHD
HMGB3	LOC645202	EEA1	LEFTY1
HMGN2	LOC651959	EFCAB13	LEMD2
HOMER1	LOC729458	EFCAB3	LGMN
HOXC13	LOC730159	EFCAB7	LHFPL5
HOXD11	LOXL1	EFHC1	LHX3
HRASLS5	LPL	EFNA3	LIMA1
Hrct1	LRCH4	EFNB2	LMAN1L
HRH1	Lrit1	EGFL6	LMBR1L
HRH3	LRP2	EIF2AK2	LMTK2
HS2ST1	LRRC10B	EIF3H	LMTK3
HSF1	LRRC14B	EIF4A1	LOC100129361
HSF4	LRRC37B	EIF4E3	LOC100130301
HSPA1A	LRRC43	ELAC2	LOC100130357
HSPB7	LRRC52	ELF3	LOC100132004
HTN3	LRRTM3	ELMO3	LOC100292952
HTR1D	LSM11	ELMOD2	LOC100293704
HTR3B	LSMEM1	EMC10	LOC100505549
HTR3D	LTB4R2	EMD	LOC100509091
HYPK	LURAP1L	EMP1	LOC100996318
ICAM1	Ly6g6f	EMR1	LOC100996350
IDH3G	LYPD4	ENKD1	LOC100996405
IDO2	MAD1L1	ENPP3	LOC100996415
IDUA	MAFF	EPHA1	LOC100996619
IFNA1	MAK	EPHB2	LOC100996844
IFNA10	MAN2B2	EPO	LOC101059976
IFNA2	MANSC1	EPRS	LOC101060022
IFNL4	MAP1A	ERAL1	LOC101060275
IGF1	MAP4K1	ERCC8	LOC101060400
IGLL5	MAPK8IP2	ERICH1	LOC101927594
IGSF5	MARS2	ERICH4	LOC101927614
IL11	MCC	ERICH6	LOC101927848
IL17B	MCCD1	Erlec1	LOC101928044
IL22RA2	MCTP1	ERLIN2	LOC101928498
IL23A	MEAF6	ESAM	LOC101928728
IL2RB	MESP2	ESPN	LOC101929702
IL31RA	METTL9	ETNK2	LOC101929725
IL34	Mex3b	EXOSC3	LOC101929803
IL36A	MFI2	EYA3	LOC101929804
IL36G	MLLT3	EYS	LOC101930075
IMPA1	MLPH	F13B	LOC101930154
IMPAD1	MLST8	F2	LOC101930400
INF2	MMP16	F9	LOC101930551
ING1	MMS19	FADS2	LOC285500
ING5	Mob1b	FADS6	LOC391722
INHBB	MOSPD1	FAIM3	LOH12CR1
INSR	MPC1	FAM110A	LOXL1
IPO4	MPHOSPH8	FAM110C	LRIG3
IQCC	MPO	FAM110D	Lrrc16a
IQCD	MRE11A	FAM133A	LRRC25
Iqcf5	MRPL10	FAM151B	LRRC30
IQGAP2	MRPL36	FAM156A	LRRC43
IRAK1	MRPL48	FAM160A1	LRRC49
IRF2	MS4A12	FAM163A	LRRC61
IRX5	Ms4a15	FAM188B	LRRC70
ISL1	MSC	FAM195B	LSM12
ISL2	MSLN	FAM196B	LSM4
ITGAD	Mst4	FAM19A1	LSMEM1
IVL	MTBP	FAM200B	LY75-CD302
Izumo2	MTMR9	FAM206A	LY9
JADE1	MTNR1B	FAM209B	LYPD1
JAG2	MTRNR2L10	FAM229A	LYPLA2
JAM3	MTRNR2L4	FAM25A	LYRM7
KCNAB3	MTX2	FAM45A	LYVE1
KCNB2	MUC13	FAM53B	MAFA
KCNE2	MUC3B	FAM65A	MAGEA10
KCNG4	MX2	FAM76B	MAN2B2
KCNH3	MYH10	FAM78A	MAP3K1
KCNH5	MYL7	FAM78B	MAP3K6
KCNJ9	MYO1C	FAM83B	MAPKAPK3
KCNK16	MYO3A	FAM98A	MARCH2
KCNS2	MYO5B	FAM9B	MARCH4
KCTD14	MYO7B	FANCL	MARK1
			MB
			MCAT
KCTD21	N6AMT1	FARP2	MCC
KDM6B	NAB1	FAT3	MCF2
KDR	NAMPT	FBN2	MCHR1
KIAA0408	NANOS1	FBN3	MCM5
KIAA0513	NCAPG	FBXO36	MCOLN1
KIAA0922	NDUFA11	FBXO46	MEAF6
KIAA0947	NDUFA13	FCER1G	MED1
KIAA1033	NDUFA4L2	FCGR1B	MEIG1
KIAA1045	NDUFV2	FCGR3A	MFAP3
KIAA1211	NECAB2	FCGR3B	MGARP
KIAA1244	NETO2	FCHSD2	MGMT
KIAA1279	NEUROG2	FCRL1	MIER2
KIAA1755	NFATC1	FERMT1	MLLT3
KIDINS220	NFE2L1	FEV	MLLT4
KIF2B	NFKB2	FEZ2	MMADHC
KIFC1	NFKBIB	FGF10	MMD
KIR3DL1	NGRN	FGF9	MMP13
KLF17	NHEJ1	FGFBP3	MMS19
KLF9	NKAPL	FGFR3	MORC2
KLHL13	NLRP14	FGL2	MPEG1
KLHL33	NLRP3	FHAD1	MPHOSPH9
KLHL6	NMUR1	FHIT	MRGPRX4
KRT5	NOM1	FILIP1L	MRPL23
KRTAP13-3	NPAS2	FKBP2	MRPL24
KRTAP5-6	NPFF	FKBP7	MRPL27
LACE1	Nprl2	FLAD1	MRPS18C
LACTB	NT5C1A	FLJ22184	MRPS36
LAGE3	Ntpcr	FLT4	MRPS7
LAMC3	NTSR2	FLVCR1	MS4A12
LARP1B	NUDT6	FLYWCH1	MS4A13
LBP	NUP37	FMN2	Ms4a15
LCAT	NUP62CL	FMNL1	MTA2
LCE2B	NUS1	FMO5	MTDH
LCE5A	NUTM2A	FNDC3A	MTERFD3
LCN12	NXN	FOXA3	MTFR1
LCN2	NXPE2	FOXF2	MTHFR
LCP2	OBSCN	FOXK1	MTIF2
LDB1	ODF3L1	FOXN2	MTMR6
LDHA	OGG1	FOXO6	MTMR7
LDLR	OLFML1	FOXQ1	MTRNR2L1
LEMD1	OPCML	FPGT	MTUS2
LETMD1	OPN1LW	FPR2	MUC5AC
LGALSL	OPTC	FRAT1	MUC5B
LGI1	OR10Z1	FRK	MVP
LGI2	OR11H12	FRMD3	MYEOV
LGSN	OR11H4	FRZB	MYL3
LIF	OR11L1	FSCB	MYO18B
LILRA2	OR12D3	FSTL3	MYO1F
LILRB5	OR13C3	FUOM	MYO3A
LIMA1	OR13D1	FUS	MYO7B
LIN28B	OR13G1	FUT6	MYOF
LIN7A	OR1J2	FUT7	MYOM3
LINC00684	OR1L6	FYB	MYOZ1
LIPI	OR2F2	G0S2	MYOZ3
LIPT2	OR2L8	G3BP2	MYT1
LITAF	OR2Z1	GAB1	NAA35
Llph	OR4B1	GAB3	NAA60
LOC100129083	OR4C6	GABRP	NAAA
LOC100130357	OR4D11	GAGE12J	NAB1
LOC100133128	OR4E2	GAGE2E	NAPG
LOC100144595	OR4F6	GAGE7	NARFL
LOC100288966	OR4M2	GAL3ST2	NAV3
LOC100294033	OR52N2	GALNT11	NBPF6
LOC100294341	OR56B4	GALNT16	NCF1
LOC100505549	OR5K4	GALNT18	NCS1
LOC100996707	OR6B2	GALNT2	NCSTN
LOC100996713	OR6C70	GALP	NDOR1
LOC100996758	OR6C74	GANAB	NDRG4
LOC101059915	OR7C2	GAS2L1	NDUFS5
LOC101060341	OR8K3	GAS6	NEFL
LOC101060521	OR9A4	GATA6	NEU2
LOC101060604	OSER1	GBP2	NFYA
LOC101927375	OTP	GCM2	NGB
LOC101927562	OTUD6B	GCNT1	NHS
LOC101927859	PADI1	GCNT3	NIPBL
LOC101927989	PAK1IP1	GCSH	NKAPL
LOC101928058	PALM	GDAP1	NKG7
LOC101928268	PALM2-AKAP2	GDE1	NOG
LOC101928291	PALMD	GDF5	NOTCH1
LOC101928380	PAM	GEMIN7	NOTCH2
LOC101928764	PAN2	Gen1	NPC1
LOC101929065	PAOX	GGT2	NR5A2
LOC101929070	PAQR6	GHSR	NRD1
LOC101929072	PARP10	GIMD1	NSUN7
LOC101929264	PARP16	GJA8	NT5C1A
LOC101929578	PARP6	GJB1	NT5DC4
LOC101929702	PBK	GKN2	NTSR2
LOC101929725	PCDH1	GLA	NUDT1
LOC101929748	PCDH19	GLIPR1L1	NUDT7
LOC101929936	PCDHA1	GLIS2	NUP210
LOC101930318	PCDHGA1	GLP2R	NXN
LOC101930355	PCDHGA11	GLT1D1	OAZ2
LOC101930512	PCDHGB4	GLTSCR1L	ODF3L1
LOC101930546	PCDHGC4	GLUD2	OFD1
LOC101930637	PCGF2	GLYCTK	OGFRL1
LOC389831	PCTP	GMEB2	OGN
LOC441239	PDCD1	GMIP	OLA1
LOC646862	PDE1A	GNA11	OLFM4
LPL	PDE4A	GNA12	OLFML1
LRFN1	PDHA1	GNAI1	OPN1SW
LRP10	PDP1	GNB4	OR10AD1
LRP4	PDXDC1	GNGT2	OR10G3
LRRC39	PEX11G	GNL1	OR10G4
LRRC4	PHF2	GOLGA2	OR11A1
LRRC48	PHIP	GOLGA4	OR12D3
LRRC58	PHKA1	GOLGA6L1	OR14I1
LRRC8D	PHKG1	GOLGA6L3	OR1F1
LRRC8E	PIP5KL1	GOLGA6L9	OR2D2
LRRN2	PITPNB	GOLGA8M	OR2F2
LSG1	PJA1	GON4L	OR2T1
LSM5	PKD1	GOT1L1	OR2T8
LST1	PKD1L2	GPA33	OR4K2
LTBP2	PKHD1	GPATCH11	OR4L1
LTK	PKN1	GPATCH2L	OR4M2
LY6E	PLA2G4E	GPBP1	OR4N4
LYG1	PLCB2	Gpn1	OR4P4
LYVE1	PLCB4	GPR116	OR5AS1
LYZ	PLEKHA4	GPR133	OR5AU1
LZTS1	PLEKHF2	GPR137C	OR5K1
MACC1	PLIN1	GPR149	OR5M9
MACF1	PLK2	GPR156	OR6C6
MAFG	PML	GPR158	OR6M1
MAGEA1	PMM2	GPR162	OR8B2
MAGEB1	PNLDC1	GPR88	OR8D1
MAGEC3	PNMA1	GPRASP1	OS9
MAL2	PNOC	GPSM3	OSBP
MAMDC2	PNPLA5	GRAMD2	OSGEPL1
MAMDC4	POC5	GRB7	OSM
MANEA	POFUT1	GRIA4	OSTM1
MANSC1	POLR2K	GRM2	OTOF
MAP1B	POM121L2	GRN	OTOP2
MAP4K3	PPFIA2	GRXCR1	OVCA2
MAP7	PPIAL4D	GRXCR2	P2RY8
MAPK15	PPM1J	GSDMA	P4HA1
MAPK3	PPP1R14D	GSG1	PA2G4
MAS1	PPP1R16B	GSG1L	PADI1
MBD3	PPP2R2A	GSG2	PAFAH1B2
MBLAC2	PPP2R5D	GSTO1	PALM
MBOAT4	PPRC1	GTF2E1	PAOX
MCEE	PQBP1	GTF2H3	PAPL
MCM2	PRAME	GTF2H4	PAPPA2
MCM5	PRC1	GTF3A	PARL
MCMBP	PRDM15	GUCD1	PATE2
MCOLN2	PREPL	GUCY2D	PATL1
MDK	PRIMA1	GYPC	PAX7
MECOM	PRNP	GYS1	PCBP3
MEGF10	PRODH	H1FNT	PCBP4
METRNL	PRR15	H1FX	PCDH1
MFAP2	PRSS21	HADHA	PCDHA3
MFI2	PRSS45	HADHB	PCDHB11
MICA	Prss53	HAO2	PCDHB12
MIEN1	PRSS56	HAUS6	PCDHGC4
MILR1	PSAP	HBD	PCSK7
MINK1	PSAPL1	HBEGF	PCTP
MIR205HG	PSMA5	Hbq1	PCYOX1
MLLT1	PTDSS1	HEATR4	PDCD2L
MME	PTGES3	HECTD3	PDCD4
MMRN2	PTGES3L	HELZ2	PDE6H
MNDA	PTGIS	HEMGN	PDHX
MOGAT2	PTGR2	HES4	PDK4
MPO	PTP4A1	HES5	PDP2
MROH5	PTP4A2	HGD	PDSS1
MRPL39	Ptpmt1	HGFAC	PDXDC1
MRPS26	PTPN12	HHLA3	PDZD3
MRPS30	PTPN18	HIF1AN	PET117
MRPS36	PTPRZ1	HIF3A	PGK1
MRPS6	PTRH2	HIGD1B	PGK2
Ms4a15	PTRHD1	HIP1R	PGM2
MS4A5	PVRL2	HIST1H2AG	PGP
MS4A6E	PXK	HIST1H2BK	PHF14
MSANTD1	RAB23	HIVEP2	PHF21A
MSH6	RAB3GAP2	HK2	PHKA1
MTCP1	RAB3IL1	HKDC1	PHOX2A
MTERFD1	RABGGTB	HMGCL	PHYHIP
MTERFD2	RAD51	HMGN4	PIANP
MTG2	RAD54L	HN1L	PIGW
MTHFD2L	RAD54L2	HNF1B	PIK3C2A
MTNR1B	RAET1E	HNF4G	PITPNA
MTR	RALGPS1	HNRNPA3	PKN1
MTRF1L	RANBP1	HNRNPCP5	Plac9
MTRNR2L10	RANBP17	HOXA1	PLAGL1
MTUS1	RANBP6	HOXA13	PLCG2
MUTYH	RAP2B	HOXB4	PLEKHA1
MX1	RAPSN	HOXC5	PLEKHA4
MXRA8	RARA	HOXC6	PLEKHF1
MYBL1	RASGRP3	HOXD9	PLEKHO1
MYH10	RAVER1	HPSE2	PLEKHS1
MYH3	RBM45	Hrct1	PLOD2
MYH9	RBMY1J	HRH2	PLS3
MYL6	RBP1	HRNR	PLXNA2
MYL7	REEP4	HS2ST1	PML
MYLPF	REM1	HSD11B1	PMP2
MYO1B	RERE	HSF2BP	PNLIPRP3
MYT1	RESP18	HSPA1B	POLD3
NAA11	REST	HSPBP1	POLD4
NAA38	RFPL4AL1	HTR2A	POLR2F
NADK2	RFT1	HUS1	POLR2J2
NAGS	RGS21	HVCN1	POU2F3
NAP1L1	RGS4	ICAM3	POU3F2
NAPRT1	RHOC	ICAM4	PPARG
NAT16	RHPN2	ICOSLG	PPL
NAT8B	RIPK1	ICT1	PPP1R14A
NBPF14	RNF123	IDNK	PPP1R35
NBPF19	RNF125	IDS	PPT2
NCALD	RNF180	IER2	PRADC1
NCBP2	RNF219	IFI27L1	PRAMEF10
NCCRP1	RNF26	IFNA10	PRAMEF6
NCEH1	RNF39	IFNA2	PRC1
NCR3	RNF7	IFNL4	PRCP
NDFIP2	RNMTL1	IFNW1	PRKAG3
NDST2	ROBO3	IFRD1	PRKD3
NDUFA4L2	ROM1	IFT20	PRMT9
NDUFB11	ROPN1L	IGFL1	PROK1
NDUFB5	RPUSD1	IGFN1	PRPH2
NDUFS3	RPUSD4	IGJ	PRRC1
NDUFV3	RRAS	IGSF23	Prrt4
NECAB2	RRM2B	IKZF1	PRSS57
NECAP2	RSPH10B	IL15RA	Prss58
NEK4	RSPH10B2	IL21	PSAT1
NEK9	RSPH4A	IL2RA	PSME4
NELFE	RUNX1T1	IL32	PSPH
NEMF	S100A11	IL4	PTBP1
NEU1	S100A14	IL5RA	PTCH1
NFATC2IP	S100A4	IL6ST	PTDSS1
NGDN	S1PR5	IMPAD1	PTDSS2
NHLRC4	SAC3D1	INADL	PTGES3
NIN	SAG	ING1	PTGIS
NKAIN2	SC5D	ING2	PTN
NKAIN3	SCAMP2	ING3	PTPLAD1
NKX2-2	SCAMP5	INMT	PTPN13
NLGN3	SCARA5	INPP5A	PTPN22
NLK	SCFD2	INPP5J	PTPRCAP
NLRP2	SCN7A	INTS1	PTPRG
NLRP7	SCO1	INTS10	PTPRR
NNAT	SDC3	INTS3	PUM2
NOB1	SDHC	INTS9	PYCR2
NOL7	SDPR	INTU	QPCT
NOMO2	SEC24A	IPO5	QTRT1
NOXA1	SEC31B	IPO7	RAB29
NPAP1	SECISBP2	IQCB1	RAB30
NPAS1	SELPLG	IQCF1
NPBWR2	SENP2	IQGAP3	RAB34
NPM3	SEPT8	IRF2BP2	RAB9A
	SEPW1	IRF2BPL	RABGEF1
NPPB	SERPINB10	ISX	RAD23A
NPTX1	SESN2	ISY1	RAD50
NPY2R	SET	ITGA1	RARRES2
NR1H4	SETD7	ITGA4	RARS2
NR2C2	SFN	ITGA7	RASAL3
NR5A1	SFRP5	ITGA8	RASD1
NRF1	SFTA2	ITGB1BP2	RASL11A
NRG3	SFTPC	ITM2B	RB1CC1
NRIP2	SFXN3	ITPR1	RBM42
NRTN	SFXN4	Izumo2	RBM8A
NRXN2	SGPP1	JADE2	RBP3
NSG1	SH2B3	JAM3	RCE1
NSL1	SH3BGRL2	KATNA1	RCN2
NTF3	SH3PXD2B	KATNAL1	REEP5
NUDT12	SHFM1	KCMF1	REL
NUMB	SHISA4	KCNA1	REPIN1
NUP62CL	SHOC2	KCNA5	RET
NUPL1	SHPRH	KCNAB3	RGCC
NUSAP1	SHROOM3	KCNC3	RGL2
NVL	SIDT1	KCNG3	RGS17
NWD1	SIGLEC8	KCNJ16	RGS18
NXPH3	SIK3	KCNK3	RGS6
NYNRIN	SIKE1	KCNMB3	RHOBTB3
OAS1	SIN3A	KCNMB4	RHOD
OASL	SIRT5	KCNN2	RHOV
OAT	SIX6	KCTD21	RIC8A
OCM	SKI	KCTD5	RNASE2
ODAM	SLC10A1	KDM1B	RNASE6
OMA1	SLC10A5	KDM8	RNASEK
OR10A3	SLC12A4	KHDC1L	RND1
OR10A6	SLC12A7	KHK	RNF141
OR10H1	SLC16A4	KIAA0100	RNF145
OR10V1	SLC17A1	KIAA0754	RNF150
OR1G1	SLC22A24	KIAA0895	RNF186
OR1Q1	SLC22A7	KIAA1045	RNF213
OR2AG2	SLC25A40	KIAA1210	RNF7
OR2C1	SLC25A51	KIAA1244	RNPEP
OR2F2	SLC27A3	KIAA1257	ROCK2
OR2M3	SLC29A1	KIAA1328	RPA4
OR2W1	SLC2A12	KIAA1377	RPGR
OR4C16	SLC2A14	KIAA1429	RPL8
OR4C6	SLC2A2	KIAA1456	RPP25L
OR4D9	SLC34A1	KIAA1841	RPS4Y2
OR4F15	SLC35B1	KIF12	RRP1
OR4F17	SLC36A3	KIF13A	Rrp7a
OR4K13	SLC39A12	KIF18B	RSAD1
OR4K14	SLC39A2	KIF20B	RSPH1
OR4K5	SLC43A2	KIF26A	RSPO2
OR4M2	Slc46a2	KIF27	RTCB
OR4N2	SLC4A7	KIF28P	RTN4
OR51B5	SLC6A5	KIF3B	RUNDC1
OR52B4	SLC6A8	KIF5C	S100A1
OR52B6	SLC7A13	KLC3	S100Z
OR52K2	SLC9A5	KLF1	S1PR2
OR52L1	SLC9B1	KLF6	S1PR5
OR52W1	SLIT2	KLHDC9	SACM1L
OR5AP2	SLMAP	KLHL13	SAMD10
OR5AS1	SLPI	KLHL28	SCAMP2
OR5B12	SMAD2	KLHL36	SCAP
OR5D18	SMAD3	KLHL4	SCARB2
OR5M1	SMARCA2	KLHL42	SCFD2
OR6C1	SMARCD1	KLHL6	SCRN3
OR6C75	SMARCD2	KLK15	SDF2L1
OR6F1	SMC3	KLK7	SDK1
OR6K2	SMIM23	KLRC1	SEH1L
OR6K3	SMPDL3A	KLRC4-KLRK1	SENP2
OR7A10	SMTNL1	KLRF1	SENP8
OR7A5	SMYD5	KLRF2	SEPT1
OR7G1	SNAP23	KPNA3	SERINC1
OR8G2	SNAP25	KPNA6	SERPINA1
OR9G1	Snrnp25	KPRP	SERPINA6
OR9Q2	SNTG2	KRBA2	SERPINE2
ORC5	SNUPN	KRT10	SERPINH1
ORM2	SOCS1	KRT27	SETD9
OSCP1	SOCS7	KRT34	SF3A2
OTOF	SOS2	KRT6A	SGSM1
OXSR1	SP110	KRT78	SH2D1A
P2RY14	SPATA5	KRT8	SH2D6
P4HB	SPDL1	KRT84	SHC4
P4HTM	SPI1	KRTAP10-7	SHKBP1
Pabpc1l	SPINK9	KRTAP10-8	SIGIRR
Pabpc1l2b	SPRN	KRTAP12-2	Siglec15
PABPC4L	SPTLC3	KRTAP12-4	SKP2
PAFAH2	SPX	KRTAP2-3	SLAMF8
PAGE1	SRRD	Krtap21-1	SLC10A7
PAGE2B	SRSF8	Krtdap	SLC12A3
PAK4	ST14	KTI12	SLC15A4
PALLD	ST20-MTHFS	LAMA1	SLC18A3
PALMD	ST5	LAMA2	SLC1A7
PAM	STARD13	LAMA5	SLC22A2
PANX1	STK17A	LAMP2	SLC22A23
PAPL	STK17B	LAMP5	SLC22A6
PAPOLB	STK38	LAT	SLC22A9
PAQR3	STOML1	LAT2	SLC24A3
PARK2	STX10	LBX1	SLC25A2
PARP3	STXBP6	LCE2B	SLC25A22
PARS2	SUB1	LCN8	SLC25A25
PATE1	SUCLA2	LCNL1	SLC25A33
PATE3	SUDS3	LCTL	SLC26A11
Pbrm1	SUMO4	LDB1	SLC2A11
PBX1	SUSD1	LDB2	SLC31A1
PCCB	SYCE1L	LDHD	SLC35A3
PCDH19	Syce2	LDOC1L	SLC35B4
PCDHA13	Sycp2l	LEFTY1	SLC35E2
PCYT1A	SYK	LEKR1	SLC35E2B
PDCD4	SYNJ2	LETM1	SLC35F5
PDCD6IP	SYT14	LGALS7	SLC39A13
PDCD7	SYTL1	LGALS7B	SLC4A7
PDE10A	TAC4	LHX4	SLC5A4
PDE1A	TACC2	LHX5	SLC6A5
PDHB	TAF1L	LIAS	SLC6A6
PDLIM2	TAF9B	LILRB2	SLC9B2
PDP1	TAOK1	LIMCH1	SMIM11
PDSS2	TARSL2	LIN9	SMIM4
PDZRN3	TAS2R16	LINGO4	SMIM9
PEG10	TBC1D10C	LIPA	SMN2
PERP	Tbck	LITAF	SMPDL3A
PEX11B	TBX19	Llph	SMPX
PEX11G	TCEA3	LMAN2	SNAI1
PEX5L	TCEAL1	LMAN2L	SNRPE
PEX7	TCERG1L	LMBR1	SNTB1
PFAS	TCF12	LMF2	SNUPN
PFDN6	TCN2	LMOD3	SNX1
PFKFB1	TCP11L1	LMX1B	SNX25
PGC	TCP11X1	LNP1	SNX4
Phax	TCTEX1D1	LNX2	SOCS2
PHKA1	Tctex1d2	LOC100129083	SOCS5
PHLPP1	TDGF1	LOC100129361	SORCS3
PI15	TEAD1	LOC100130357	SOX18
PI16	TEDDM1	LOC100131107	SOX5
PI3	TEKT5	LOC100132731	SPATA2
PI4K2B	TENM3	LOC100506127	SPATA31A6
PIGC	TET2	LOC100506248	SPATA31A7
PIGT	TEX26	LOC100506922	SPIN2B
PIGW	TEX28	LOC100507462	SPINK5
PIGY	TGIF2LY	LOC100652824	SPON2
PIH1D1	THBS4	LOC100996318	SPRED1
PIK3C2B	THNSL1	LOC101060399	SPRY4
PIK3C3	TIMP3	LOC101060580	SPSB2
PIP5K1C	TJP2	LOC101060581	SPTBN4
PITPNB	TLK2	LOC101927160	SPTY2D1
PITX1	TLR2	LOC101927375	SRCAP
PIWIL4	TLR6	LOC101927594	SRCIN1
PJA2	TM2D2	LOC101927662	SRI
PKD1L2	TMC6	LOC101927789	SRSF8
PKLR	TMEM151B	LOC101928006	SSPN
PKN3	TMEM165	LOC101928044	SST
PKP1	TMEM170A	LOC101928093	ST7
PLA2G1B	TMEM177	LOC101928356	STAB1
PLA2G2E	TMEM198	LOC101928548	STARD7
PLA2G4F	TMEM206	LOC101928558	STAT5A
PLAGL2	TMEM216	LOC101928892	STC1
PLBD1	Tmem237	LOC101928991	STEAP4
PLCB4	TMEM255A	LOC101929571	STH
PLEKHA3	TMEM30A	LOC101929578	STK17B
PLEKHG7	TMEM51	LOC101929587	STK32A
PLEKHH2	TMEM56	LOC101929627	STK33
PLEKHO1	TMEM67	LOC101929766	STK38
PLP1	TMEM9	LOC101929792	STOM
PLXNA1	TMPRSS11F	LOC101929805	STRIP2
PMM1	TMPRSS2	LOC101929829	Stx1b
PMP22	TMPRSS6	LOC101929936	STYK1
PNKP	TMTC1	LOC101929983	SUDS3
PNLIPRP2	TNFAIP1	LOC101929989	SULT4A1
PODXL	TNFAIP6	LOC101929991	SUMO4
POLA2	TNFRSF11B	LOC101930098	SUN2
POLE3	TNFRSF13C	LOC101930295	SUPT20HL2
POLE4	TNFRSF6B	LOC101930355	SUSD5
POLL	TNFSF9	LOC101930479	SVIL
POLR2K	TNIP1	LOC199882	SYBU
POLR3G	TNKS2	LOC285500	SYN3
POMGNT1	TOM1L2	LOC388813	SYNJ2BP-COX16
POP1	TOMM7	LOC391322	TAAR9
POTEA	TOP1	LOC441155	TACSTD2
POU5F2	TOP2A	LOC441239	TAF6L
PPARA	TOR1B	LOC642441	TAGLN3
PPARD	TP53TG3D	LOC646730	TARBP2
PPIL4	TPI1	LOC646862	TARSL2
PPIP5K2	TPSD1	LOXL1	TAX1BP1
PPM1G	TRAFD1	LPA	TBC1D29
PPM1J	TRAM1	LPAR4	TBX19
PPM1N	TRIM32	LPCAT4	TBX2
PPP1R12A	TRIM39-RPP21	LPHN1	Tchh
PPP1R14D	TRIM42	LPHN3	TCP1
PPP1R17	TRIM46	LPO	TCTEX1D4
PPP1R2	TRIM54	LPPR2	TDP2
PPP1R7	TRIM62	LPPR3	TENM2
PPP2R2B	TRIM67	LRP11	TESK1
PPP2R3C	TRIML1	LRP2BP	TEX101
PPP3CB	TRIO	LRRC23	TEX11
PRAME	TRPC5OS	LRRC24	TGM4
PRAMEF25	TRPM2	LRRC27	THAP2
PRAP1	TRPM4	LRRC38	THEM5
PRDM15	TRPT1	LRRC39	THSD7A
PRDM8	TRPV1	LRRC42	TIMM10B
PREX1	TSN	LRRC57	TINF2
PRG4	TSPY3	LRRC6	TLK1
PRKCD	TSR3	LRRC70	TMEM114
PRMT9	TTC17	LRRC8B	TMEM144
PROZ	TTC34	LRRC8E	TMEM156
PRPF4	Ttc39a	LRRIQ1	TMEM165
PRR11	TTC4	LRRTM2	TMEM175
PRR32	Tti2	LSM1	TMEM178A
PRRG4	TTLL11	LSMEM2	TMEM183B
PRSS57	TUBGCP5	LTBP3	TMEM184C
PRTN3	TULP4	LYPD5	Tmem185b
PSMD10	TVP23B	LYRM9	TMEM253
PSMD12	TVP23C	LYZL1	TMEM33
PSMD9	TYMP	M6PR	TMEM41B
PSME4	TYROBP	MADD	TMEM45B
PSMG2	UBA52	MAG	TMEM63B
PSMG3	UBASH3A	MAGEA11	TMPRSS11F
Pstk	UBE2D2	MAGEA9	TMTC2
PTGES3L	UBL4B	MAGEB1	TMUB1
PTPN13	UBQLN4	Mageb17	TNFRSF1B
PTPN20B	UGT2B17	Magt1	TNFRSF21
PTPN22	ULBP1	MAK	TNFSF12
PTPN3	UNCX	MAMDC4	TNPO2
PTRH1	UPP2	MAN2A1	TOM1L1
PVALB	UQCRC2	MANSC4	Tomm20l
PVRL2	URI1	MAP1LC3B	TOP1MT
QRICH2	USF1	MAP1LC3BP1	Tox2
RAB11FIP3	USP17L15	MAP2K2	TPBGL
RAB12	USP20	MAP3K11	TPP1
RAB15	USP41	MAP3K6	TPSG1
RAB26	UXT	MAP4K5	TRAPPC2L
RAB33A	VAC14	MAPK1	TRERF1
RABEP2	VAMP1	MAPK15	TREX1
RABL2A	VAMP3	MAPK8IP1	TRIB1
RAD23A	VAMP8	MAPK8IP2	TRIB3
RAD9A	VBP1	MARCKSL1	TRIM16L
RAG1	VCAM1	MARCO	TRIM39-RPP21
RAP1GDS1	VCY	MARK4	TRIM50
RAPGEF5	VIPR2	MAS1	TRIM63
RASA2	VN1R2	MAST3	TRMT6
RASSF1	VNN1	MBD1	TRUB1
RASSF10	VPS26A	MBLAC2	TSFM
RASSF4	VPS37B	MCFD2	TSN
RBBP5	VPS4A	MCM10	TSPAN2
RBM34	VRK3	MCM2	TSPAN7
RBP4	VSTM2B	MCPH1	TSSC4
RCN2	VWA2	MED18	TSSK2
REG1A	VWA8	MED20	TSTA3
REM2	WAC	MEGF11	TSTD3
REP15	WDFY1	MEPCE	TTBK1
REXO1L1P	WDR45B	MET	TTBK2
RFESD	WDR53	METTL17	TTC13
RFPL2	WHSC1L1	METTL21B	TTC21B
RFPL4AL1	WISP3	METTL4	TTC7B
RGAG1	WRB	METTL9	TUBB2A
RGL2	WTAP	MEX3D	TUFM
RHBDL2	XPNPEP1	MFAP4	TULP2
RHOA	YBEY	MFAP5	TULP4
RHOF	ZAR1	MFI2	TVP23C-CDRT4
RHOV	ZBTB8B	MFNG	U2AF1L4
RHPN1	ZCCHC4	Mfsd10	U2AF2
RICTOR	Zdbf2	MFSD2B	UAP1L1
RILPL1	ZEB2	MFSD4	UBE2D2
RIPK2	ZFP36	MFSD6	UBE2QL1
RLTPR	ZNF131	MGAT3	UBE3A
RMND5A	ZNF148	MGAT5	UBR7
RNASE1	ZNF155	MIA3	UGT2B11
RNF133	ZNF177	MIB2	UHMK1
RNF150	ZNF185	MICAL1	ULK2
RNF169	ZNF200	MIEF1	UNC13D
RNF182	ZNF267	MIEF2	UNC79
RNF219	ZNF273	MILR1	UNK
RNF8	ZNF282	MIPEP	UPK1A
RNFT2	ZNF284	MISP	UPK3A
ROBO4	ZNF302	MKRN3	UQCRFS1
ROR2	ZNF324	MLIP	USB1
RORA	ZNF408	MLLT4	USF2
RPL36A-HNRNPH2	ZNF433	MLLT6	USP12
RPL39L	ZNF488	MLXIP	USP18
RPL3L	ZNF500	MMP10	USP22
RPL6	ZNF518B	MMP17	USP3
RPS12	ZNF606	MMP28	USP51
RPUSD1	ZNF665	MOGAT3	USP6
RSRC1	ZNF688	MORC2	USP9Y
RTFDC1	ZNF705D	MOXD1	UTP23
RTKN	ZNF727P	MPRIP	UTRN
RTL1	ZNF732	MRGPRD	VANGL1
RUFY3	ZNF737	MRGPRX1	VCPIP1
RXFP1	ZNF793	MRGPRX3	VDR
RXRA	ZNF80	MRGPRX4	VEGFC
RYR1	ZNF814	MROH2A	VIL1
S100A7	ZNF816-ZNF321P	MRPL14	VN1R5
S100B	ZNF845	MRPL36	VNN2
SAA4	ZNF880	MRPL4	VPS26A
SAFB	ZNF92	MRPL48	VPS52
SALL1	ZNRF2	MRPL49	VRK3
SARS2	ZSCAN12	MRPL51	VWA5B2
SBF2	ZSCAN23	MRPL53	WBP2
SBK1	ZSCAN4	MRRF	WBSCR27
SCAF11	ZWINT	MS4A1	WDTC1
SCAMP3		MS4A4A	WFDC6
SCML1		MS4A6A	WFIKKN2
SCML2		MS4A7	WIZ
SCN1B		MSC	WNT5A
SCRT2		MSH4	WRN
SDAD1		MSH5	XCL1
SDC4		MSI2	XKR3
SDF2		Msl2	XYLT2
SDHB		Msmp	YPEL4
SDHC		Mst4	YWHAG
SEC13		MTA1	ZBED3
SEPT1		MTAP	ZBTB14
SEPT8		MTERFD1	ZBTB2
SEPT14		MTG1	ZBTB41
SERINC4		MTHFS	ZBTB42
SERPINA6		MTMR4	ZBTB8B
SERPINB3		MTNR1B	Zcchc18
SERPINB5		MTR	ZCCHC3
SESN2		MTRNR2L3	ZDHHC1
SETDB2		MTRNR2L5	ZDHHC5
SFRP1		MTRNR2L6	ZDHHC9
SGCB		MTURN	ZFP62
SGCE		MTX2	ZFYVE20
SGSH		MUC21	Zglp1
SH2D1B		MUC7	ZMIZ2
SH3BP2		MUM1L1	ZMPSTE24
SHANK1		MX1	ZNF132
SHBG		MXI1	ZNF208
SHCBP1		MYF6	ZNF233
SHD		MYH13	ZNF248
SIK2		MYH14	ZNF263
SIRT1		MYL3	ZNF280B
SKIV2L2		MYO5B	ZNF324B
SLAMF6		MYO5C	ZNF444
SLC10A2		MYO7B	ZNF501
SLC10A4		MYO9B	ZNF513
SLC12A1		MYOD1	ZNF517
SLC13A5		MYOM3	ZNF521
SLC1A3		MYT1	ZNF576
SLC22A2		MYZAP	ZNF578
Slc22a20		NAA25	ZNF579
SLC22A24		NAA60	ZNF582
SLC25A46		NACC2	ZNF589
SLC25A53		NAGPA	ZNF600
SLC26A5		NALCN	ZNF623
SLC2A11		NAMPT	ZNF684
SLC30A1		NANOG	ZNF710
SLC30A9		NANS	ZNF718
SLC34A2		NAPEPLD	ZNF747
SLC35B3		NAT1	ZNF791
SLC35G3		NAT2	ZNF8
SLC37A2		NAV3	ZNF891
SLC37A3		NBPF3	ZNRD1
SLC38A10		NCAM2	ZP1
SLC38A11		NCF1	ZP2
SLC38A9		NCKAP1L	ZPBP2
SLC39A8		NCKAP5	ZSCAN2
SLC6A1		NCSTN
SLC7A11		NDST4
SLC7A14		NDUFA10
SLC7A3		NDUFA4L2
SLC8A1		NDUFA7
SLC9B1		NDUFA9
SLCO5A1		NDUFAF3
SLTM		NDUFAF6
SMAD1		NDUFB3
SMARCD2		NDUFS3
SMARCD3		NDUFV1
SMC2		NEUROD4
SMCO4		NEUROD6
SMG9		NFKB2
SMIM13		NFU1
SMIM15		NHP2L1
SMPX		NIPAL4
SNAI1		NIPSNAP3A
SNAP23		NKG7
SND1		NKIRAS2
SNED1		NKX2-4
Snrnp70		NLGN4X
SNX1		NLRP11
SNX14		NME2
SNX8		NMRK2
SOX13		NMS
SOX30		NOL10
SOX8		NOL11
SP2		NOL9
SPACA4		NOMO1
SPAG17		NOP10
SPARCL1		NOS1
SPATA22		NOTO
SPATA31D1		NPHP1
SPATA33		NPL
SPATS2L		NPM3
SPCS3		NPR1
SPDL1		NPY4R
SPERT		NPY5R
SPIB		NR5A2
SPIN1		NRDE2
SPINK7		NRP1
Spns1		NRSN2
SPOCD1		NSRP1
SPTBN1		NSUN7
SPTSSA		NT5C1A
SQLE		NT5C1B
SRCIN1		NT5M
SRP68		NTF4
SRP72		NTNG2
SRPK3		NUCB2
SRRD		NUMA1
SRRM4		NUP133
SRSF8		NUP210
SSBP2		NUSAP1
SSMEM1		NXF1
STARD6		NXNL1
STAT5B		NXPH2
STK17B		NXT2
STK19		OAZ1
STPG1		OCA2
STRADA		OCM
STRIP2		OCSTAMP
STX1A		OFCC1
STXBP6		OLFML2A
SUDS3		OLIG3
SUGCT		OPLAH
SULT1E1		OPN3
SUN2		OPTN
SUN3		OR11G2
SUOX		OR11H4
SYCE1		OR13C8
SYN1		OR13G1
SYNPR		OR13H1
SYPL1		OR1N1
SYS1		OR2A1
SYT12		OR2A5
SYT13		OR2F2
SYTL2		OR2M4
TAAR9		OR2M7
TAB2		OR2T29
TAC1		OR2Z1
Tarm1		OR4A15
TAS2R13		OR4C16
TAS2R60		OR4E2
TBC1D26		OR4F17
TBC1D4		OR4K5
TBCE		OR4S2
TBPL2		OR51A7
TEP1		OR51B6
TEX30		OR51I1
TFDP3		OR51M1
TFE3		OR52H1
TFEC		OR52K2
TGM3		OR52N2
THAP3		OR56A5
THBS2		OR5AN1
THEMIS		OR5AS1
TIMM17B		OR5B12
TIMM44		OR5M3
TIMM9		OR5M9
TLR5		OR6C74
TLR6		OR6M1
TLX2		OR7D4
TLX3		OR8D1
TM7SF2		OR8G2
TMCO2		OR8J3
TMCO4		ORAI1
Tmco5a		ORAI3
TMED10		ORMDL1
TMED3		OSBPL7
TMED7		OTOP2
TMEM147		OTUB1
TMEM150B		OTUB2
TMEM165		OTUD5
TMEM17		OTUD6B
TMEM173		OTX2
TMEM191B		OXSR1
TMEM240		OXT
TMEM241		P2RX4
TMEM243		P2RX7
TMEM63C		P2RY8
TMEM91		P4HTM
TMEM98		PABPC4
TMOD2		PABPN1
TMPRSS12		PACSIN2
TMTC3		PAGE2B
TMX4		PAGE4
TNFAIP8L2-SCNM1		PAN2
TNFRSF13C		PAQR6
TNK1		PARD3
TOMM6		PARD3B
TOR3A		PARD6B
TP53BP2		PARL
TP53I11		PARVA
TP53TG3D		PASK
TP73		PATE1
TPD52		PATE3
TPD52L3		PBK
TPRKB		PBX2
TRABD2B		PBXIP1
TRADD		PCBD2
TRAF3IP2		PCBP2
TRAF6		PCDH11Y
Trappc10		PCDH12
TRAPPC9		PCDH18
TRHDE		PCDH19
TRIB1		PCDH9
TRIM10		PCDHA6
TRIM28		PCDHB14
TRIM32		PCDHGA10
TRIM34		PCDHGB1
TRIM38		PCDHGB3
TRIM45		PCDHGB5
TRIM54		PCIF1
TRIM60		PCSK1
TRIQK		PCSK5
TROAP		PDCD1
TRPM2		PDCD4
TRPS1		PDCL2
TRUB2		PDDC1
TSEN34		PDE1B
TSFM		PDE1C
TSHZ3		PDE9A
TSPAN2		PDIA5
TSPAN5		PDXP
TSTA3		PDZD3
TTC18		PDZD4
TTC7A		PDZD8
Tti2		PECR
TULP4		PENK
TWF1		PER1
TWF2		PET117
TXNDC15		PEX3
TYW1		PFKFB2
Ubash3b		PGAM5
UBE2N		PGBD3
UBE2R2		PHKG2
UBE2V2		PHLDA3
UBE3C		PHYHIP
UBQLN2		PI16
UBQLNL		PIGR
UBTFL1		PIGW
UCHL5		PIK3C2A
UNC119		PIK3CA
UPRT		PIK3IP1
UQCC2		PIK3R4
UQCRC1		PIK3R5
UQCRQ		PILRB
USF2		PINX1
USP1		PIPOX
USP37		PITPNB
USP51		PITPNM3
VAMP8		PIWIL1
VGF		PKD1L3
VIMP		PKDCC
VPREB1		PKIA
VPS11		PLAC1
VPS37C		PLB1
VPS39		PLCL2
VPS41		PLD6
VPS4B		PLEKHG4B
VPS51		PLEKHJ1
VPS72		PLIN4
VSTM2B		PLK3
VSTM2L		PLS1
VWA5B1		PLVAP
WAS		PLXNA2
WBP11		PNLIPRP2
WBP2		PNMA1
WBP4		PNMAL1
WBSCR28		POLD3
WDR17		POLN
Wdr38		POLR2C
WDR55		POLR2J2
WDR62		POLR3F
WDR64		POLR3G
WDR72		POLR3GL
WDR78		POMC
WDR96		POMZP3
WFDC8		PON1
WFIKKN2		PON3
WNT10B		POP5
XRCC4		POTEC
YBX3		POTEI
ZBED3		PPARGC1B
ZBTB20		PPFIA3
ZBTB46		PPIAL4C
ZBTB7A		PPL
ZC3H3		PPM1G
ZCCHC10		PPM1H
ZDHHC15		PPM1M
ZDHHC2		PPP1CB
ZDHHC3		PPP1R35
ZFYVE20		PPP1R9B
ZGRF1		PPP2R5A
ZMAT2		PPP3CA
ZMIZ2		PPP3R2
ZMPSTE24		PPP4R1
ZMYM2		PPP4R2
ZNF132		PPP6R1
ZNF19		Ppp6r2
ZNF20		PRAME
ZNF202		PRAMEF19
ZNF215		PRAMEF5
ZNF230		PRAMEF6
ZNF233		PRAMEF7
ZNF263		PRDM13
ZNF300		PRDM15
ZNF311		PRDM4
ZNF418		PRDM5
ZNF436		PRDM7
ZNF445		PRDX4
ZNF468		PRIMPOL
ZNF517		PRKAG2
ZNF550		PRKCD
ZNF551		PRKCI
ZNF554		PRKD3
ZNF555		PRKG2
ZNF565		PRKX
ZNF569		PRMT8
ZNF572		PRNP
ZNF583		PROK2
ZNF585B		PROM2
ZNF606		PROSC
ZNF607		PRPF38B
ZNF615		PRPH
ZNF658		PRPSAP2
ZNF665		PRR14L
ZNF682		PRR22
ZNF701		PRRC2C
ZNF727P		PRRT3
ZNF740		PRSS46
ZNF747		PRSS50
ZNF786		PSD2
ZNF8		PSD3
ZSCAN16		PSD4
ZSCAN31		PSMA1
ZSCAN32		PSMB11
ZYX		PSMC1
		PSMC3
		PSMF1
		PTBP3
		PTCH1
		PTGDR2
		PTGDS
		PTK7
		PTP4A1
		Ptpmt1
		PTPN14
		PTPN18
		PTPRH
		PTPRK
		PTPRN
		PTRH2
		PTTG1IP
		PTTG2
		PUM2
		PUS10
		PUSL1
		PVR
		PYROXD2
		QRFPR
		R3HDM2
		RAB17
		RAB20
		RAB21
		RAB33A
		RAB39B
		RAB3B
		RAB9A
		RAC1
		RAC2
		RAD23B
		RAD54L
		RANBP2
		RANBP6
		RANBP9
		RAPGEF5
		RASA1
		RASAL3
		RASGEF1A
		RASGRP1
		RASL10A
		RASSF4
		RBKS
		RBL1
		RBM43
		RBM44
		RBM6
		RBMY1J
		RBP3
		RBP4
		RBPMS
		RCBTB1
		RCCD1
		RCN2
		RCN3
		REEP3
		REG3G
		RELN
		REPS2
		RER1
		RERGL
		RETNLB
		REV3L
		RFPL4B
		RFT1
		RFTN1
		RFX5
		RFXANK
		RGMB
		RGPD2
		RGS12
		RGS13
		RGS5
		RHOB
		RHOH
		RIC3
		RILPL2
		RIPK2
		Ripply1
		RLN1
		RLN3
		RNASE1
		RNASE12
		RNASE6
		RNASE7
		RNASE9
		RND2
		RNF113A
		RNF125
		RNF133
		RNF157
		RNF181
		RNF212
		Rnf217
		RNF4
		RNFT2
		Rnls
		ROR1
		RPA4
		RPL10
		RPL10L
		Rpl18a
		RPL23A
		RPL28
		RPL9
		RPP40
		RPS18
		RPS4X
		RPS6KA1
		RPS6KB1
		RPS6KC1
		RPTOR
		RRH
		RRP36
		Rrp7a
		RSPO3
		RSRC1
		RTFDC1
		RTN4RL1
		RUNX3
		RUSC1
		RYBP
		S100A10
		S100A12
		S100A2
		S100A7
		S100A7A
		S100PBP
		SAA2-SAA4
		SAFB2
		SAMD11
		SAMD12
		SAMSN1
		SAPCD2
		SAR1B
		SASS6
		SBF2
		SBK3
		SCAF8
		SCAI
		SCARA3
		SCD5
		SCGB3A2
		SCGN
		SCN2A
		SCN3B
		SCNN1D
		SCOC
		SCRT1
		SCUBE2
		SDR16C5
		Sec16a
		SEC61A2
		SEH1L
		SELPLG
		SEMA3G
		SEMA4F
		SEMA4G
		SEMA5A
		SEMA7A
		SEMG2
		SENP8
		SEPT1
		SEPT8
		SEPW1
		SERBP1
		SERHL2
		SERPINA6
		SERPINB11
		SERPINB13
		SERPINB2
		SERPINE3
		SESN2
		SETD6
		SETD8
		SEZ6L
		SEZ6L2
		SFI1
		SFT2D1
		SFTPC
		SFTPD
		SFXN2
		SGK2
		SGSM1
		SH2D4A
		SH2D7
		SH3GL3
		SH3KBP1
		SH3PXD2B
		SH3RF3
		SH3YL1
		SHANK3
		SHMT2
		SHOX
		Siglec15
		SIN3B
		SIPA1L3
		SIRT7
		SIT1
		SKI
		SLAMF6
		SLC10A5
		SLC11A1
		SLC12A4
		SLC13A5
		SLC17A6
		SLC17A8
		SLC18A2
		SLC19A2
		SLC1A1
		SLC1A5
		SLC22A2
		SLC22A6
		SLC23A3
		SLC25A11
		SLC25A12
		SLC25A16
		SLC25A22
		SLC25A23
		SLC25A24
		SLC25A26
		SLC25A28
		SLC25A46
		SLC25A47
		SLC27A6
		SLC28A1
		SLC29A3
		SLC2A13
		SLC2A14
		SLC2A3
		SLC30A1
		SLC30A8
		SLC32A1
		SLC33A1
		SLC35A2
		SLC35D1
		SLC35D3
		SLC35G1
		SLC35G3
		SLC35G6
		SLC36A2
		SLC37A2
		SLC38A5
		SLC38A8
		SLC39A12
		SLC39A8
		SLC44A1
		SLC44A4
		SLC45A2
		SLC46A1
		SLC4A1
		SLC4A9
		SLC5A4
		SLC7A13
		SLC7A6
		SLC9A4
		SLCO1A2
		SLCO1B1
		SLCO1B7
		SLCO3A1
		SLITRK2
		SLITRK4
		SLMAP
		SMAD7
		SMARCA5
		SMARCAD1
		SMARCC1
		SMARCD2
		SMCO2
		SMCO4
		SMG1
		SMIM14
		SMIM15
		SMIM3
		SMIM7
		SMPD1
		SMR3A
		SMR3B
		SMYD2
		SNAI3
		SNRNP27
		SNTG2
		SNURF
		SOCS7
		SORBS2
		SOX10
		SOX11
		SP5
		SPAG5
		SPAST
		SPATA21
		SPATA31A6
		SPATA8
		SPDYE4
		Spg11
		SPG21
		SPIDR
		SPINK2
		SPINK6
		SPRY4
		SPSB2
		SRGAP2D
		SRGAP3
		SRPR
		Srrm3
		SRSF3
		SRSF8
		SRXN1
		SSBP2
		SSBP4
		SSR2
		SSX2
		ST6GALNAC1
		ST6GALNAC5
		ST6GALNAC6
		STAG1
		STARD10
		STARD4
		STAT1
		STAT4
		STAT5A
		STEAP3
		STK10
		STK11
		STK17B
		STK25
		STK36
		STK38L
		STK4
		STMN3
		STOML2
		STRA13
		STX17
		STXBP5
		SUDS3
		SUGP2
		SULT1A2
		SULT1A3
		SULT1C2
		SULT2A1
		SULT4A1
		SUMF1
		SUN1
		SURF1
		SURF6
		SVIL
		SVIP
		SYCP2
		SYDE2
		SYF2
		SYN1
		SYNE1
		SYNGAP1
		SYNJ2
		SYT13
		SYT2
		SYT6
		TAAR1
		TAAR6
		Tab1
		TACR2
		TAF10
		TAF12
		TAF7
		TAF7L
		TAOK2
		TARDBP
		TARP
		TAS2R10
		TAS2R46
		TBC1D16
		TBC1D2
		TBC1D21
		TBC1D5
		TBCB
		TBX18
		TBX5
		TC2N
		TCEAL6
		TCEANC2
		TCEB3
		TCF24
		TCF7L2
		TCN1
		TCP11L2
		TCTA
		Tctex1d2
		TDG
		TDP2
		TDRD1
		TDRD5
		TEAD2
		TEF
		TENM3
		TERT
		TES
		TESC
		TESK1
		TESK2
		TFB2M
		TFDP3
		TFPT
		TGDS
		TGIF1
		TGM3
		TGM5
		TGM7
		TGS1
		THAP10
		THAP2
		THAP7
		THBS2
		THBS3
		THEMIS
		THG1L
		THOC6
		THRAP3
		THRSP
		THSD7B
		TIAF1
		TIFA
		TIMM17A
		TIMM9
		TINAG
		TJP1
		TK2
		TLE4
		TLR5
		TLX2
		TM2D1
		TMC1
		TMCO4
		TMED9
		TMEFF1
		TMEM100
		TMEM102
		TMEM107
		TMEM109
		TMEM11
		TMEM117
		TMEM129
		TMEM144
		TMEM158
		TMEM161A
		TMEM165
		TMEM167A
		TMEM183A
		TMEM189-UBE2V1
		TMEM200C
		TMEM210
		TMEM211
		TMEM214
		TMEM216
		TMEM229A
		TMEM231
		Tmem237
		TMEM242
		TMEM247
		TMEM249
		TMEM251
		TMEM255A
		TMEM38A
		TMEM38B
		TMEM45B
		TMEM52B
		TMEM54
		TMEM56
		TMEM79
		TMPRSS11B
		TMPRSS2
		TMPRSS4
		TMSB10
		TMX3
		TNF
		TNFAIP1
		TNFRSF21
		TNFRSF6B
		TNFSF11
		TNFSF15
		TNIK
		TNKS2
		TNNC1
		TNNI2
		TNNI3K
		TOB1
		TOMM7
		TOMM70A
		TOPORS
		TOR1AIP1
		TOR3A
		TP53I11
		TP63
		TPPP
		TPTE
		TRABD2B
		TRAPPC12
		TRAPPC13
		TRDMT1
		TRDN
		TRIM17
[truncated: 215 more rows]
